# Supplementary material for: Spiritual Care[Givers] Competence in Palliative Care: A Scoping Review
Source: Healthcare (Basel). 2024 May 22;12(11):1059. doi: 10.3390/healthcare12111059 (PMC11171750; doi:10.3390/healthcare12111059)
Supplement: Supplementary file 1 [file healthcare-12-01059-s001.zip]

Archive with 2 entries (2 files):
- Supplementary File S1_Spiritual competence.pdf
- Supplementary File S2 - PRISMA ScR-filable-Checlist.pdf
